# Supplementary material for: Flowering Time Gene Variation in Brassica Species Shows Evolutionary Principles
Source: Front Plant Sci. 2017 Oct 17;8:1742. doi: 10.3389/fpls.2017.01742 (PMC5651034; doi:10.3389/fpls.2017.01742)
Supplement: Table S1 — Total number of target SNPs and number of homozygous target SNPs for both sequenced species along with the number of target SNPs and homozygous target SNPs for each sequenced genotype. [file Table1.XLSX]

## Sheet: Table_S1
	total			homozygous			total					homozygous
	B. rapa	B.oleracea		B. rapa	B.oleracea		L58	R-0-18	Oleracea_13	Kashirka		L58	R-0-18	Oleracea_13	Kashirka
total	1436	1179		1425	993		825	1056	782	740		817	1050	741	589
silent	556	604		546	513		291	420	394	403		283	415	370	333
synonymous	563	300		563	259		352	389	205	162		352	389	198	128
nonsynonymous	313	264		312	213		180	243	175	169		180	242	167	124
stop lost	0	0		0	0		0	0	0	0		0	0	0	0
stop gained	0	5		0	4		0	0	4	1		0	0	3	1
splice acceptor	2	3		2	2		1	2	1	3		1	2	0	2
splice donor	2	3		2	2		1	2	3	2		1	2	3	1
