# Supplementary material for: Flowering Time Gene Variation in Brassica Species Shows Evolutionary Principles
Source: Front Plant Sci. 2017 Oct 17;8:1742. doi: 10.3389/fpls.2017.01742 (PMC5651034; doi:10.3389/fpls.2017.01742)
Supplement: Table S2 — Total number of target InDels and number of homozygous target InDels for both sequenced species along with the number of target InDels and homozygous target InDels for each sequenced genotype. [file Table2.XLSX]

## Sheet: Table_S2
	total			homozygous			total					homozygous
	B. rapa	B.oleracea		B. rapa	B.oleracea		L58	R-0-18	Oleracea_13	Kashirka		L58	R-0-18	Oleracea_13	Kashirka
total	22	22		22	20		14	12	15	14		14	12	14	13
deletions	6	7		6	6		4	2	4	5		4	2	4	4
insertions	16	15		16	14		10	10	11	9		10	10	10	9
silent deletions	5	6		5	6		3	2	3	4		3	2	3	4
inframe deletions	1	0		1	0		1	0	0	0		1	0	0	0
frameshift deletions	0	1		0	0		0	0	1	1		0	0	1	0
silent insertions	13	13		13	13		8	8	9	9		8	8	9	9
inframe insertions	3	2		3	1		2	2	2	0		2	2	1	0
